# Supplementary material for: The Total Dietary Antioxidant Capacity, Its Seasonal Variability, and Dietary Sources in Cardiovascular Patients
Source: Antioxidants (Basel). 2023 Jan 28;12(2):292. doi: 10.3390/antiox12020292 (PMC9952112; doi:10.3390/antiox12020292)
Supplement: Supplementary file 1 [file antioxidants-12-00292-s001.zip]

Archive with 1 entries (1 files):
- antioxidants-2167397-supplementary.pdf
